# Supplementary material for: Militarization, human rights violations and community responses as determinants of health in southeastern Myanmar: results of a cluster survey
Source: Confl Health. 2015 Oct 6;9:32. doi: 10.1186/s13031-015-0059-0 (PMC4595128; doi:10.1186/s13031-015-0059-0)
Supplement: Additional file 1: — Associations between health in households that did not experience human rights violations and human rights violations in neighbors’ households. (XLSX 10 kb) [file 13031_2015_59_MOESM1_ESM.xlsx]

## Sheet: A.1
Additional File 1. Associations between health in households that did not experience human rights violations and human rights violations in neighbors' households
Exposure	Outcome in household not reporting HRVs	PRR	95% CI
Any HRV in neighbors	Moderate/severe household hunger	5.64	1.88-16.91
Any HRV in neighbors	<10 months of adequate household food production	1.95	1.11-3.41
Any HRV in neighbors	Any member of the household reporting diarrhea	2.53	1.45-4.42
Any HRV in neighbors	Any household member reported sick and unable to access treatment	11.54	3.32-39.95
