# Supplementary material for: Militarization, human rights violations and community responses as determinants of health in southeastern Myanmar: results of a cluster survey
Source: Confl Health. 2015 Oct 6;9:32. doi: 10.1186/s13031-015-0059-0 (PMC4595128; doi:10.1186/s13031-015-0059-0)
Supplement: Additional file 2: — Associations between village self-protection activities and risks of human rights violations and poor health. (XLSX 11 kb) [file 13031_2015_59_MOESM2_ESM.xlsx]

## Sheet: A.2
Additional File 2. Associations between village self-protection activities and risks of human rights violations and poor health
Refuse to comply with demands of armed groups
	PRR	95% CI
Moderate/severe household hunger	1	0.88-1.14
<10 months of adequate household food production	0.83	0.75-0.91
Any member of the household reporting diarrhea	0.91	0.82-1
Any household member reported sick and unable to access treatment	0.97	0.84-1.12
Any household member reporting human rights violations	0.82	0.71-0.94
Any household member reporting forced labor	0.79	0.68-0.92
Pay armed groups to reduce demands of food or labor
	PRR	95% CI
Moderate/severe household hunger	0.87	0.75-1
<10 months of adequate household food production	1.02	0.95-1.09
Any member of the household reporting diarrhea	0.95	0.86-1.05
Any household member reported sick and unable to access treatment	0.97	0.83-1.13
Any household member reporting human rights violations	1	0.92-1.1
Any household member reporting forced labor	1.01	0.91-1.12
Flee to avoid complying with armed groups demands
	PRR	95% CI
Moderate/severe household hunger	1.13	1-1.28
<10 months of adequate household food production	0.98	0.76-1.26
Any member of the household reporting diarrhea	0.87	0.72-1.06
Any household member reported sick and unable to access treatment	1.16	1.03-1.31
Any household member reporting human rights violations	0.81	0.42-1.56
Any household member reporting forced labor	0.14	0.03-0.71
All results were obtained using unadjusted models
