# Supplementary material for: Militarization, human rights violations and community responses as determinants of health in southeastern Myanmar: results of a cluster survey
Source: Confl Health. 2015 Oct 6;9:32. doi: 10.1186/s13031-015-0059-0 (PMC4595128; doi:10.1186/s13031-015-0059-0)
Supplement: Additional file 3: — Negotiation as a modifier of associations between exposure to armed groups and risk of poor health. (XLSX 12 kb) [file 13031_2015_59_MOESM3_ESM.xlsx]

## Sheet: A.3
Additional File 3.Negotiation as a modifier of associations between exposure to armed groups and risk of poor health
Exposure	Health outcome	Negotiation	PRR	95% CI lower
Saw any armed group	Moderate/Severe Household Hunger	No	16.99*	2.03-141.96
Saw any armed group	Moderate/Severe Household Hunger	Yes	0.69*	0.18-2.65
Saw 1+ armed groups	Moderate/Severe Household Hunger	No	2.53*	1.59-4.04
Saw 1+ armed groups	Moderate/Severe Household Hunger	Yes	1.25*	0.36-4.38
Saw MM Army	Moderate/Severe Household Hunger	No	12.36*	3.65-41.81
Saw MM Army	Moderate/Severe Household Hunger	Yes	2.72*	0.87-8.52
Saw MM Army or BGF	Moderate/Severe Household Hunger	No	11.77*	3.07-45.04
Saw MM Army or BGF	Moderate/Severe Household Hunger	Yes	2.74**	0.87-8.56
Distance to base	Moderate/Severe Household Hunger	No	0.57	0.35-0.92
Distance to base	Moderate/Severe Household Hunger	Yes	0.9	0.77-1.05
Saw any armed group	<10 months of adequate household food production	No	1.67*	0.98-2.82
Saw any armed group	<10 months of adequate household food production	Yes	0.91*	0.53-1.58
Saw 1+ armed groups	<10 months of adequate household food production	No	1.29*	0.96-1.74
Saw 1+ armed groups	<10 months of adequate household food production	Yes	0.92*	0.69-1.22
Saw MM Army	<10 months of adequate household food production	No	0.65	0.39-1.08
Saw MM Army	<10 months of adequate household food production	Yes	0.79	0.44-1.42
Saw MM Army or BGF	<10 months of adequate household food production	No	0.56*	0.35-0.9
Saw MM Army or BGF	<10 months of adequate household food production	Yes	1.26*	0.73-2.18
Distance to base	<10 months of adequate household food production	No	0.94	0.88-1
Distance to base	<10 months of adequate household food production	Yes	0.91	0.84-.099
Saw any armed group	Any household member reported sick and unable to access treatment	No	9.321167*	0.99-88.06
Saw any armed group	Any household member reported sick and unable to access treatment	Yes	2.848327*	0.66-12.25
Saw 1+ armed groups	Any household member reported sick and unable to access treatment	No	2.405839*	1.60-3.62
Saw 1+ armed groups	Any household member reported sick and unable to access treatment	Yes	2.469223*	1.76-3.46
Saw MM Army	Any household member reported sick and unable to access treatment	No	11.24042*	3.55-35.55
Saw MM Army	Any household member reported sick and unable to access treatment	Yes	7.784196*	1.62-37.30
Saw MM Army or BGF	Any household member reported sick and unable to access treatment	No	11.40728*	2.35-55.36
Saw MM Army or BGF	Any household member reported sick and unable to access treatment	Yes	11.4083*	2.32-56.16
Distance to base	Any household member reported sick and unable to access treatment	No	0.696653	0.47-1.03
Distance to base	Any household member reported sick and unable to access treatment	Yes	0.908966	0.82-1.01
Saw any armed group	Any member of the household reporting diarrhea	No	5.49	1.94-15.54
Saw any armed group	Any member of the household reporting diarrhea	Yes	0.7	0.30-1.66
Saw 1+ armed groups	Any member of the household reporting diarrhea	No	1.49	0.99-2.25
Saw 1+ armed groups	Any member of the household reporting diarrhea	Yes	0.89	0.44-1.83
Saw MM Army	Any member of the household reporting diarrhea	No	1.04*	0.47-2.31
Saw MM Army	Any member of the household reporting diarrhea	Yes	1.35*	0.72-2.53
Saw MM Army or BGF	Any member of the household reporting diarrhea	No	0.92*	0.41-2.08
Saw MM Army or BGF	Any member of the household reporting diarrhea	Yes	1.47*	0.78-2.75
Distance to base	Any member of the household reporting diarrhea	No	0.69	0.55-0.86
Distance to base	Any member of the household reporting diarrhea	Yes	0.95	0.87-1.04
*adjusted for mountainous terrain, source of drinking water
