# Supplementary material for: Militarization, human rights violations and community responses as determinants of health in southeastern Myanmar: results of a cluster survey
Source: Confl Health. 2015 Oct 6;9:32. doi: 10.1186/s13031-015-0059-0 (PMC4595128; doi:10.1186/s13031-015-0059-0)
Supplement: Additional file 4: — Negotiation as a modifier of associations between exposure to armed groups and risk of any household member reporting human rights violations. (XLSX 10 kb) [file 13031_2015_59_MOESM4_ESM.xlsx]

## Sheet: A.4
Additional File 4. Negotiation as a modifier of associations between exposure to armed groups and risk of any household member reporting human rights violations
Exposure	Negotiation	PRR	95% CI lower
Saw 1+ armed groups	No	1.74	1.21-2.51
Saw 1+ armed groups	Yes	1.66	1.25-2.23
Saw any armed group	No	4.12*	1.49-11.37
Saw any armed group	Yes	1.7*	0.33-8.7
Saw MM Army	No	1.59*	0.79-3.2
Saw MM Army	Yes	1.45*	0.65-3.26
Saw MM Army or BGF	No	1.53*	0.76-3.1
Saw MM Army or BGF	Yes	1.57*	0.71-3.48
Distance to base	No	0.764851	0.60-0.98
Distance to base	Yes	0.804161	0.71-0.91
* adjusted for mountainous terrain
